# Supplementary material for: Italian National Surveillance of Alcohol-Based Hand Rub Consumption in a Healthcare Setting—A Three-Year Analysis: 2020–2022
Source: J Clin Med. 2024 Jun 7;13(12):3371. doi: 10.3390/jcm13123371 (PMC11204833; doi:10.3390/jcm13123371)
Supplement: Supplementary file 1 [file jcm-13-03371-s001.zip]

Archive with 1 entries (1 files):
- jcm-3015532-supplementary.pdf
